# Supplementary material for: Explorative Insights into Local Immune Response to BK Virus—A Cross-Sectional Study in Urine Samples Between Transplant Recipients and Non-Immunocompromised Hosts
Source: Medicina (Kaunas). 2026 Jan 23;62(2):240. doi: 10.3390/medicina62020240 (PMC12941888; doi:10.3390/medicina62020240)
Supplement: Supplementary file 1 [file medicina-62-00240-s001.zip]

Archive with 1 entries (1 files):
- medicina-4072506-supplementary.pdf
